# Supplementary material for: Two new West Palaearctic species of Atelestus Walker (Diptera, Atelestidae) and new distributional records of the family
Source: Zookeys. 2020 Aug 5;955:147–58. doi: 10.3897/zookeys.955.53698 (PMC7423777; doi:10.3897/zookeys.955.53698)
Supplement: XML Treatment for Atelestus turcicus [file zookeys.955.53698-treatment1.xml]

<!DOCTYPE tp:taxon-treatment
  PUBLIC "-//TaxonX//DTD Taxonomic Treatment Publishing DTD v0 20100105//EN" "tax-treatment-NSO.dtd">
<tp:taxon-treatment xmlns:tp="http://www.plazi.org/taxpub"><tp:treatment-meta><kwd-group><label>Taxon classification</label><kwd><named-content xmlns:xlink="http://www.w3.org/1999/xlink" content-type="kingdom">Animalia</named-content></kwd><kwd><named-content xmlns:xlink="http://www.w3.org/1999/xlink" content-type="order">Diptera</named-content></kwd><kwd><named-content xmlns:xlink="http://www.w3.org/1999/xlink" content-type="family">Atelestidae</named-content></kwd></kwd-group><mixed-citation publication-type="journal"><person-group><name><surname>Kanavalová</surname><given-names>Liliana</given-names></name><name><surname>Kubík</surname><given-names>Štěpán</given-names></name><name><surname>Barták</surname><given-names>Miroslav</given-names></name></person-group><article-title>Two new West Palaearctic species of <italic><tp:taxon-name><tp:taxon-name-part taxon-name-part-type="genus" reg="Atelestus">Atelestus</tp:taxon-name-part></tp:taxon-name></italic> Walker (<tp:taxon-name><tp:taxon-name-part taxon-name-part-type="order">Diptera</tp:taxon-name-part></tp:taxon-name>, <tp:taxon-name><tp:taxon-name-part taxon-name-part-type="family">Atelestidae</tp:taxon-name-part></tp:taxon-name>) and new distributional records of the family</article-title><source>Zookeys</source><day>05</day><month>8</month><year>2020</year><volume>955</volume><fpage>147</fpage><lpage>158</lpage><pub-id pub-id-type="doi">10.3897/zookeys.955.53698</pub-id></mixed-citation></tp:treatment-meta><tp:nomenclature><tp:taxon-name><object-id xmlns:xlink="http://www.w3.org/1999/xlink" content-type="arpha" xlink:type="simple">87C8E20B-3B4E-5969-BA44-C5888FA39BD9</object-id>
              <tp:taxon-name-part taxon-name-part-type="genus" reg="Atelestus">Atelestus</tp:taxon-name-part>
              <tp:taxon-name-part taxon-name-part-type="species" reg="turcicus">turcicus</tp:taxon-name-part>
              <object-id xmlns:xlink="http://www.w3.org/1999/xlink" content-type="zoobank" xlink:type="simple">http://zoobank.org/FB1FCE1B-D431-477F-A6F1-F7C2ECCCC1B6</object-id>
            </tp:taxon-name><tp:taxon-authority>Barták</tp:taxon-authority><tp:taxon-status xmlns:xlink="http://www.w3.org/1999/xlink" xlink:type="simple">sp. nov.</tp:taxon-status><xref ref-type="fig" rid="F1">Figs 1</xref><xref ref-type="fig" rid="F1">, 2</xref></tp:nomenclature><tp:treatment-sec sec-type="type material" id="SECID0EFOAC"><title>Type material.</title><p><bold><italic>Holotype</italic></bold> ♂, Turkey: Muğla, University campus, MT, 720 m, <named-content xmlns:xlink="http://www.w3.org/1999/xlink" content-type="dwc:verbatimCoordinates" xlink:type="simple"><named-content content-type="geo-json" specific-use="{&#34;type&#34;:&#34;Point&#34;,&#34;coordinates&#34;:[28.370278,37.161667]}" id="NCID0ETOAC" xlink:type="simple">37°09'42"N, 28°22'13"E</named-content></named-content>, H. Kavak, 26.v.–26.vi.2015 (<abbrev xmlns:xlink="http://www.w3.org/1999/xlink" content-type="institution" xlink:title="Czech University of Life Sciences, Prague" id="ABBRID0EYOAC" xlink:type="simple">CULSP</abbrev>). <bold><italic>Paratypes</italic></bold>: 7 ♂, 1 ♀, same data as holotype; 1 ♀, Turkey: 13 km NE of Muğla, pasture/pine wood, 1200 m, <named-content xmlns:xlink="http://www.w3.org/1999/xlink" content-type="dwc:verbatimCoordinates" xlink:type="simple"><named-content content-type="geo-json" specific-use="{&#34;type&#34;:&#34;Point&#34;,&#34;coordinates&#34;:[28.500000,37.247222]}" id="NCID0EDPAC" xlink:type="simple">37°14'50"N, 28°30'E</named-content></named-content>, Barták, Kubík, 23.–27.vi.2015; 1 ♂, Turkey: Muğla, University campus, YPWT, 720 m, <named-content xmlns:xlink="http://www.w3.org/1999/xlink" content-type="dwc:verbatimCoordinates" xlink:type="simple"><named-content content-type="geo-json" specific-use="{&#34;type&#34;:&#34;Point&#34;,&#34;coordinates&#34;:[28.370278,37.161667]}" id="NCID0ELPAC" xlink:type="simple">37°09'42"N, 28°22'13"E</named-content></named-content>, Barták, Kubík, 26.–27.vi.2015; 3 ♂, Turkey: Muğla, University campus, <abbrev xmlns:xlink="http://www.w3.org/1999/xlink" xlink:title="sweeping" id="ABBRID0EQPAC" xlink:type="simple">SW</abbrev> [= sweeping]+PT, 700 m, <named-content xmlns:xlink="http://www.w3.org/1999/xlink" content-type="dwc:verbatimCoordinates" xlink:type="simple"><named-content content-type="geo-json" specific-use="{&#34;type&#34;:&#34;Point&#34;,&#34;coordinates&#34;:[28.372500,37.161667]}" id="NCID0EXPAC" xlink:type="simple">37°09'42"N, 28°22'21"E</named-content></named-content>, Barták, Kubík, 17.–22.v.2011; 2 ♂, same locality, O. Dursun, May 2013; 21 ♂, 4 ♀, Turkey: Muğla, University campus, MT, 720 m, <named-content xmlns:xlink="http://www.w3.org/1999/xlink" content-type="dwc:verbatimCoordinates" xlink:type="simple"><named-content content-type="geo-json" specific-use="{&#34;type&#34;:&#34;Point&#34;,&#34;coordinates&#34;:[28.370278,37.161667]}" id="NCID0EAAAE" xlink:type="simple">37°09'42"N, 28°22'13"E</named-content></named-content>, H. Kavak, May 2015; 3 ♂, same locality, H. Pala, June 2016; 2 ♂, same locality, H. Pala, July 2016 – (<abbrev xmlns:xlink="http://www.w3.org/1999/xlink" content-type="institution" xlink:title="Czech University of Life Sciences, Prague" id="ABBRID0EFAAE" xlink:type="simple">CULSP</abbrev>).</p><fig id="F1" position="float" orientation="portrait"><object-id xmlns:xlink="http://www.w3.org/1999/xlink" content-type="doi" xlink:type="simple">10.3897/zookeys.955.53698.figures1-2</object-id><object-id xmlns:xlink="http://www.w3.org/1999/xlink" content-type="arpha" xlink:type="simple">0E2FA97F-735C-5F06-8A52-077AAD831422</object-id><label>Figures 1, 2.</label><caption><p><italic><tp:taxon-name><tp:taxon-name-part taxon-name-part-type="genus" reg="Atelestus">Atelestus</tp:taxon-name-part> <tp:taxon-name-part taxon-name-part-type="species" reg="turcicus">turcicus</tp:taxon-name-part></tp:taxon-name></italic> sp. nov., male genitalia <bold>1</bold> ventral view <bold>2</bold> dorsal view. GAP = gonocoxal apodeme, PGN = postgonites.</p></caption><graphic xmlns:xlink="http://www.w3.org/1999/xlink" xlink:href="zookeys-955-147-g001.jpg" position="float" orientation="portrait" xlink:type="simple" id="oo_439450.jpg"><uri content-type="original_file" xlink:type="simple">https://binary.pensoft.net/fig/439450</uri></graphic></fig></tp:treatment-sec><tp:treatment-sec sec-type="diagnosis" id="SECID0EGBAE"><title>Diagnosis.</title><p>Small brownish black, pale (white to yellow) setose species of <italic><tp:taxon-name><tp:taxon-name-part taxon-name-part-type="genus" reg="Atelestus">Atelestus</tp:taxon-name-part></tp:taxon-name></italic>. Male genitalia: anterior part of gonocoxal apodeme short (at most 0.10 mm long), postgonites serrate, and hypandrium in ventral view nearly square-shaped, with long posterior lobes pointed upwards. Female frons shiny.</p></tp:treatment-sec><tp:treatment-sec sec-type="etymology" id="SECID0ETBAE"><title>Etymology.</title><p>The species is named after country of origin (Turkey).</p></tp:treatment-sec><tp:treatment-sec sec-type="description" id="SECID0EYBAE"><title>Description.</title><p><bold><italic>Male head</italic></bold> black, holoptic, entirely rather light grey microtrichose, white setose (except several dark setulae on labellum). Eye large, ventral third with smaller facets sharply divided with horizontal line from dorsal part with much larger facets. Occiput in dorsal part with row of short postocular setae (setae about as long as ocellar triangle), in lower part more densely short setose. Frons (very small triangle above antennae) without setae. Face including clypeus and gena microtrichose, without setae, postgena with several longer setae (about as long as ocellars). Ocellar setae short (about 0.15 mm). Palpus brown, slightly clavate, with several short setulae; labrum very short (about 0.08 mm), postmentum microtrichose, with several setae, labellum broad, covered with brownish setulae. Antenna black, pedicel with circlet of very short setulae (0.03 mm); postpedicel broadly pear-shaped; length of antennal segments (scape: pedicel: postpedicel: 1<sup>st</sup> segment of stylus: stylus, in 0.01 mm scale) = 3: 4: 7–10: 1–2: 23–26. <bold><italic>Thorax</italic></bold> brownish black, sparsely grey microtrichose, without stripes, whitish to yellowish setose. Chaetotaxy: antepronotum with 1–3 rather long setulae, propleura with 1–2 similar setulae, proepisternum and prosternum without setae; postpronotum with 1 long seta and several additional much shorter setae; acrostichals biserial, setae about as long as distance between acrostichals and dorsocentrals (about 7–9 setae in one row); dorsocentrals irregularly biserial as long as acrostichals, inner row ending in 2 long prescutellars, outer row diverging and curved towards postpronotal lobe anteriorly; 1 presutural and 2 postsutural intraalars, 1 presutural supraalar; notopleuron with 3–4 strong and long setae; 1 postalar seta, 2 pairs of long scutellars, outer pair shorter. Laterotergite bare. <bold><italic>Legs</italic></bold> including coxae brownish black, microtrichose, all knees and bases of tibiae yellow to various extent (in darkest specimens basal third to fourth of fore and mid tibiae and basal fifth of hind tibiae pale and in lighter specimens up to half of fore and mid tibiae yellow and basitarsi partly yellowish brown), most setae and setulae pale, tarsi partly dark setulose. Fore femur short setulose, posteroventral row of setae nearly as long as femur depth, anteroventrals much shorter. Fore tibia narrow and without conspicuous setae, fore basitarsus with several elongate setulae ventrally. Mid femur short setose, with long preapical anteroventral seta and several posteroventrals on apical part. Mid tibia narrow, short setulose, with single rather long dark preapical ventral seta. Hind femur slightly widened, with rows of dorsal and anteroventral setae nearly as long as femur depth (longest dorsals situated on basal half and longest anteroventrals on apical third). Hind tibia ”club-shaped“, uniformly short setulose, hind basitarsus very slightly dilated. <bold><italic>Wing</italic></bold> clear, covered with microtrichia, Sc incomplete, stigma brown, radial veins brown, remaining veins yellowish, anal vein complete and depigmented, axillary angle slightly acute, C terminating at M<sub>1+2</sub>, basal costal seta pale and relatively short. Halter brownish black, calypter pale with short yellow fringes. <bold><italic>Abdomen</italic></bold> blackish brown, microtrichose, pale (yellow to white) setose. Lateral marginal setae on tergites nearly as long as segments; discal setae short, forming almost regular row, tergites 7 and 8 desclerotized and without setae. Hind marginal setae on segment 8 short; sternites with 5–8 pairs of pale setae, sternite 1 setose. Tergite 8 L-shaped as in other <italic><tp:taxon-name><tp:taxon-name-part taxon-name-part-type="genus" reg="Atelestus">Atelestus</tp:taxon-name-part></tp:taxon-name></italic> spp., vertical narrow part bare, horizontal lower part broader and armed with 1–3 short setae, sternite 8 divided into two separate sclerites, each with 2–4 short setae. Genitalia as in Figs <xref ref-type="fig" rid="F1">1</xref>, <xref ref-type="fig" rid="F1">2</xref>: generally very similar to remaining three <italic><tp:taxon-name><tp:taxon-name-part taxon-name-part-type="genus" reg="Atelestus">Atelestus</tp:taxon-name-part></tp:taxon-name></italic> spp., hypandrium short, roughly rectangular (lateral margins nearly parallel), desclerotized in middle part, with posterior hypandrial lobes directed upwards (similarly as in Fig. <xref ref-type="fig" rid="F4">9</xref>); epandrium ovoid, in posterior view ending with blunt tip. <bold><italic>Length</italic></bold>: body 2.0–2.8 mm, wing 1.5–2.1 mm.</p><p><bold>Female.</bold> Similar to male except the following: frons broad, entirely shiny including vertex, ocellar triangle and occiput microtrichose. Frons with submedian pair of setae subequally long and strong as verticals and pair of ocellars, ocellar triangle with additional two pairs of smaller setulae. Abdomen very short setose. Legs somewhat paler than in male, often also apex of coxae yellowish; hind tibia less distinctly clavate. Cercus long and slender. <bold><italic>Length</italic></bold>: body 1.8–2.3 mm, wing 2.4–2.9 mm.</p></tp:treatment-sec><tp:treatment-sec sec-type="remarks" id="SECID0EXDAE"><title>Remarks.</title><p>The new species described above may be easily recognized by the entirely pale (white to yellow) setose body. It is rather similar to <italic><tp:taxon-name><tp:taxon-name-part taxon-name-part-type="genus" reg="Atelestus">A.</tp:taxon-name-part> <tp:taxon-name-part taxon-name-part-type="species" reg="ibericus">ibericus</tp:taxon-name-part></tp:taxon-name></italic> sp. nov. in having a small body and wing size, and a short setulose hind tibia. The shiny female frons is similar to <italic><tp:taxon-name><tp:taxon-name-part taxon-name-part-type="genus" reg="Atelestus">A.</tp:taxon-name-part> <tp:taxon-name-part taxon-name-part-type="species" reg="dissonans">dissonans</tp:taxon-name-part></tp:taxon-name></italic>, but this character remains unknown in female of <italic><tp:taxon-name><tp:taxon-name-part taxon-name-part-type="genus" reg="Atelestus">A.</tp:taxon-name-part> <tp:taxon-name-part taxon-name-part-type="species" reg="ibericus">ibericus</tp:taxon-name-part></tp:taxon-name></italic> sp. nov. There are several small differences in genitalia between three similar small species: <italic><tp:taxon-name><tp:taxon-name-part taxon-name-part-type="genus" reg="Atelestus">A.</tp:taxon-name-part> <tp:taxon-name-part taxon-name-part-type="species" reg="ibericus">ibericus</tp:taxon-name-part></tp:taxon-name></italic> sp. nov. has a long anterior part of the gonocoxal apodeme (about 0.20 mm long; Figs <xref ref-type="fig" rid="F2">3</xref>, <xref ref-type="fig" rid="F2">4</xref>) and unserrated postgonites. In both <italic><tp:taxon-name><tp:taxon-name-part taxon-name-part-type="genus" reg="Atelestus">A.</tp:taxon-name-part> <tp:taxon-name-part taxon-name-part-type="species" reg="turcicus">turcicus</tp:taxon-name-part></tp:taxon-name></italic> sp. nov. and <italic><tp:taxon-name><tp:taxon-name-part taxon-name-part-type="genus" reg="Atelestus">A.</tp:taxon-name-part> <tp:taxon-name-part taxon-name-part-type="species" reg="dissonans">dissonans</tp:taxon-name-part></tp:taxon-name></italic> the anterior part of the gonocoxal apodeme is short (at most 0.10 mm long) and the postgonites are serrated. The hypandrium in <italic><tp:taxon-name><tp:taxon-name-part taxon-name-part-type="genus" reg="Atelestus">A.</tp:taxon-name-part> <tp:taxon-name-part taxon-name-part-type="species" reg="dissonans">dissonans</tp:taxon-name-part></tp:taxon-name></italic> forms almost an equilateral triangle in ventral view with posterior lobes pointed upwards; in <italic><tp:taxon-name><tp:taxon-name-part taxon-name-part-type="genus" reg="Atelestus">A.</tp:taxon-name-part> <tp:taxon-name-part taxon-name-part-type="species" reg="turcicus">turcicus</tp:taxon-name-part></tp:taxon-name></italic> the hypandrium is nearly square-shaped in ventral view, with long posterior lobes pointed upwards; in <italic><tp:taxon-name><tp:taxon-name-part taxon-name-part-type="genus" reg="Atelestus">A.</tp:taxon-name-part> <tp:taxon-name-part taxon-name-part-type="species" reg="ibericus">ibericus</tp:taxon-name-part></tp:taxon-name></italic> sp. nov. the hypandrium is short triangle-shaped, without posterior lobes. Additionally, in <italic><tp:taxon-name><tp:taxon-name-part taxon-name-part-type="genus" reg="Atelestus">A.</tp:taxon-name-part> <tp:taxon-name-part taxon-name-part-type="species" reg="pulicarius">pulicarius</tp:taxon-name-part></tp:taxon-name></italic> the hypandrium forms an elongated (isosceles) triangle with posterior lobes pointed posteriorly.</p></tp:treatment-sec><tp:treatment-sec><!--Section generated to contain objects referenced in tp:taxon-treatment.--><fig id="F4" position="float" orientation="portrait"><object-id xmlns:xlink="http://www.w3.org/1999/xlink" content-type="doi" xlink:type="simple">10.3897/zookeys.955.53698.figures8-9</object-id><object-id xmlns:xlink="http://www.w3.org/1999/xlink" content-type="arpha" xlink:type="simple">45B3AA71-4ADD-5AA3-9BD0-2A18005ABD2D</object-id><label>Figures 8, 9.</label><caption><p><italic><tp:taxon-name><tp:taxon-name-part taxon-name-part-type="genus" reg="Atelestus">Atelestus</tp:taxon-name-part></tp:taxon-name></italic> species <bold>8</bold><italic><tp:taxon-name><tp:taxon-name-part taxon-name-part-type="genus" reg="Atelestus">A.</tp:taxon-name-part> <tp:taxon-name-part taxon-name-part-type="species" reg="pulicarius">pulicarius</tp:taxon-name-part></tp:taxon-name></italic> (Fallén, 1816), hypandrium, lateral view <bold>9</bold><italic><tp:taxon-name><tp:taxon-name-part taxon-name-part-type="genus" reg="Atelestus">A.</tp:taxon-name-part> <tp:taxon-name-part taxon-name-part-type="species" reg="dissonans">dissonans</tp:taxon-name-part></tp:taxon-name></italic> Collin, 1961, hypandrium, lateral view. PL = posterior lobes.</p></caption><graphic xmlns:xlink="http://www.w3.org/1999/xlink" xlink:href="zookeys-955-147-g004.jpg" position="float" orientation="portrait" xlink:type="simple" id="oo_439453.jpg"><uri content-type="original_file" xlink:type="simple">https://binary.pensoft.net/fig/439453</uri></graphic></fig><fig id="F2" position="float" orientation="portrait"><object-id xmlns:xlink="http://www.w3.org/1999/xlink" content-type="doi" xlink:type="simple">10.3897/zookeys.955.53698.figures3-4</object-id><object-id xmlns:xlink="http://www.w3.org/1999/xlink" content-type="arpha" xlink:type="simple">41D83059-05E1-561A-8CCC-49BF7525EEEB</object-id><label>Figures 3, 4.</label><caption><p><italic><tp:taxon-name><tp:taxon-name-part taxon-name-part-type="genus" reg="Atelestus">Atelestus</tp:taxon-name-part> <tp:taxon-name-part taxon-name-part-type="species" reg="ibericus">ibericus</tp:taxon-name-part></tp:taxon-name></italic> sp. nov., male genitalia <bold>3</bold> ventral view <bold>4</bold> dorsal view.</p></caption><graphic xmlns:xlink="http://www.w3.org/1999/xlink" xlink:href="zookeys-955-147-g002.jpg" position="float" orientation="portrait" xlink:type="simple" id="oo_439451.jpg"><uri content-type="original_file" xlink:type="simple">https://binary.pensoft.net/fig/439451</uri></graphic></fig></tp:treatment-sec></tp:taxon-treatment>
