# Supplementary material for: Two new West Palaearctic species of Atelestus Walker (Diptera, Atelestidae) and new distributional records of the family
Source: Zookeys. 2020 Aug 5;955:147–58. doi: 10.3897/zookeys.955.53698 (PMC7423777; doi:10.3897/zookeys.955.53698)
Supplement: XML Treatment for Atelestus ibericus [file zookeys.955.53698-treatment2.xml]

<!DOCTYPE tp:taxon-treatment
  PUBLIC "-//TaxonX//DTD Taxonomic Treatment Publishing DTD v0 20100105//EN" "tax-treatment-NSO.dtd">
<tp:taxon-treatment xmlns:tp="http://www.plazi.org/taxpub"><tp:treatment-meta><kwd-group><label>Taxon classification</label><kwd><named-content xmlns:xlink="http://www.w3.org/1999/xlink" content-type="kingdom">Animalia</named-content></kwd><kwd><named-content xmlns:xlink="http://www.w3.org/1999/xlink" content-type="order">Diptera</named-content></kwd><kwd><named-content xmlns:xlink="http://www.w3.org/1999/xlink" content-type="family">Atelestidae</named-content></kwd></kwd-group><mixed-citation publication-type="journal"><person-group><name><surname>Kanavalová</surname><given-names>Liliana</given-names></name><name><surname>Kubík</surname><given-names>Štěpán</given-names></name><name><surname>Barták</surname><given-names>Miroslav</given-names></name></person-group><article-title>Two new West Palaearctic species of <italic><tp:taxon-name><tp:taxon-name-part taxon-name-part-type="genus" reg="Atelestus">Atelestus</tp:taxon-name-part></tp:taxon-name></italic> Walker (<tp:taxon-name><tp:taxon-name-part taxon-name-part-type="order">Diptera</tp:taxon-name-part></tp:taxon-name>, <tp:taxon-name><tp:taxon-name-part taxon-name-part-type="family">Atelestidae</tp:taxon-name-part></tp:taxon-name>) and new distributional records of the family</article-title><source>Zookeys</source><day>05</day><month>8</month><year>2020</year><volume>955</volume><fpage>147</fpage><lpage>158</lpage><pub-id pub-id-type="doi">10.3897/zookeys.955.53698</pub-id></mixed-citation></tp:treatment-meta><tp:nomenclature><tp:taxon-name><object-id xmlns:xlink="http://www.w3.org/1999/xlink" content-type="arpha" xlink:type="simple">9FEF9D60-2B58-579D-AD6B-43EB4CAA5D02</object-id>
              <tp:taxon-name-part taxon-name-part-type="genus" reg="Atelestus">Atelestus</tp:taxon-name-part>
              <tp:taxon-name-part taxon-name-part-type="species" reg="ibericus">ibericus</tp:taxon-name-part>
              <object-id xmlns:xlink="http://www.w3.org/1999/xlink" content-type="zoobank" xlink:type="simple">http://zoobank.org/65A38384-DB02-4865-97B6-9B345AE2B8FF</object-id>
            </tp:taxon-name><tp:taxon-authority>Barták</tp:taxon-authority><tp:taxon-status xmlns:xlink="http://www.w3.org/1999/xlink" xlink:type="simple">sp. nov.</tp:taxon-status><xref ref-type="fig" rid="F2">Figs 3</xref><xref ref-type="fig" rid="F2">, 4</xref></tp:nomenclature><tp:treatment-sec sec-type="type material" id="SECID0EEJAE"><title>Type material.</title><p><bold><italic>Holotype</italic></bold> ♂, Spain, Embalse de Barbate, <abbrev xmlns:xlink="http://www.w3.org/1999/xlink" xlink:title="sweeping" id="ABBRID0EPJAE" xlink:type="simple">SW</abbrev> [= sweeping], pasture nr. river, 37 m, <named-content xmlns:xlink="http://www.w3.org/1999/xlink" content-type="dwc:verbatimCoordinates" xlink:type="simple"><named-content content-type="geo-json" specific-use="{&#34;type&#34;:&#34;Point&#34;,&#34;coordinates&#34;:[5.743889,36.430833]}" id="NCID0EWJAE" xlink:type="simple">36°25'51"N, 5°44'38"E</named-content></named-content>, Barták, Kubík, 6.–8.v.2017 (<abbrev xmlns:xlink="http://www.w3.org/1999/xlink" content-type="institution" xlink:title="Czech University of Life Sciences, Prague" id="ABBRID0E2JAE" xlink:type="simple">CULSP</abbrev>). <bold><italic>Paratypes</italic></bold>: 3 ♂, Embalse de Barbate, <abbrev xmlns:xlink="http://www.w3.org/1999/xlink" xlink:title="sweeping" id="ABBRID0EDKAE" xlink:type="simple">SW</abbrev>, meadow + cork oak, 55 m, <named-content xmlns:xlink="http://www.w3.org/1999/xlink" content-type="dwc:verbatimCoordinates" xlink:type="simple"><named-content content-type="geo-json" specific-use="{&#34;type&#34;:&#34;Point&#34;,&#34;coordinates&#34;:[5.737778,36.402778]}" id="NCID0EKKAE" xlink:type="simple">36°24'10"N, 5°44'16"E</named-content></named-content>, Barták, Kubík, 5.–9.v.2017; 1 ♂, 8 km NE from Alcalá de los Gazules, <abbrev xmlns:xlink="http://www.w3.org/1999/xlink" xlink:title="sweeping" id="ABBRID0EPKAE" xlink:type="simple">SW</abbrev>, oak forest, 335 m, <named-content xmlns:xlink="http://www.w3.org/1999/xlink" content-type="dwc:verbatimCoordinates" xlink:type="simple"><named-content content-type="geo-json" specific-use="{&#34;type&#34;:&#34;Point&#34;,&#34;coordinates&#34;:[5.663889,36.513889]}" id="NCID0EWKAE" xlink:type="simple">36°30'50"N, 5°39'50"E</named-content></named-content>, Barták, Kubík, 7.–8.v.2017 – (<abbrev xmlns:xlink="http://www.w3.org/1999/xlink" content-type="institution" xlink:title="Czech University of Life Sciences, Prague" id="ABBRID0E2KAE" xlink:type="simple">CULSP</abbrev>).</p><fig id="F2" position="float" orientation="portrait"><object-id xmlns:xlink="http://www.w3.org/1999/xlink" content-type="doi" xlink:type="simple">10.3897/zookeys.955.53698.figures3-4</object-id><object-id xmlns:xlink="http://www.w3.org/1999/xlink" content-type="arpha" xlink:type="simple">41D83059-05E1-561A-8CCC-49BF7525EEEB</object-id><label>Figures 3, 4.</label><caption><p><italic><tp:taxon-name><tp:taxon-name-part taxon-name-part-type="genus" reg="Atelestus">Atelestus</tp:taxon-name-part> <tp:taxon-name-part taxon-name-part-type="species" reg="ibericus">ibericus</tp:taxon-name-part></tp:taxon-name></italic> sp. nov., male genitalia <bold>3</bold> ventral view <bold>4</bold> dorsal view.</p></caption><graphic xmlns:xlink="http://www.w3.org/1999/xlink" xlink:href="zookeys-955-147-g002.jpg" position="float" orientation="portrait" xlink:type="simple" id="oo_439451.jpg"><uri content-type="original_file" xlink:type="simple">https://binary.pensoft.net/fig/439451</uri></graphic></fig></tp:treatment-sec><tp:treatment-sec sec-type="diagnosis" id="SECID0E3LAE"><title>Diagnosis.</title><p>Small brownish black species of <italic><tp:taxon-name><tp:taxon-name-part taxon-name-part-type="genus" reg="Atelestus">Atelestus</tp:taxon-name-part></tp:taxon-name></italic> with most setae black but abdomen partly pale setose. Male with long anterior part of gonocoxal apodeme, postgonites not serrate, and hypandrium short triangle-shaped, without posterior lobes. Female remains unknow.</p></tp:treatment-sec><tp:treatment-sec sec-type="etymology" id="SECID0EJMAE"><title>Etymology.</title><p>The species is named after the region of origin (Iberian Peninsula).</p></tp:treatment-sec><tp:treatment-sec sec-type="description" id="SECID0EOMAE"><title>Description.</title><p><bold><italic>Male head</italic></bold> black, holoptic, entirely rather dark grey microtrichose, black setose. Eye large, ventral third with smaller facets sharply divided with horizontal line from dorsal part with larger facets. Occiput in dorsal part with row of medium long inclinate postocular setae (setae about as long as postpedicel), in lower part more densely medium moderately long setose, setae mostly black. Frons (very small triangle just above antennae) without setae. Face including clypeus and gena microtrichose, without setae, postgena with several longer pale setae (about as long as ocellars). Ocellar setae medium moderately long (about 0.20 mm), black, ocellar triangle with one pair of additional small posterior setae. Palpus brown, slightly clavate, with several short setulae; labrum very short (about 0.10 mm), postmentum microtrichose, with several setae, labellum broad, covered with black setulae. Antenna black, pedicel with circlet of short setulae (up to 0.09 mm); postpedicel broadly pear-shaped; length of antennal segments (scape: pedicel: postpedicel: 1<sup>st</sup> segment of stylus: stylus, in 0.01 mm scale) = 3–4: 5–6: 8–9: 1–2: 25–29. <bold><italic>Thorax</italic></bold> brownish black, sparsely grey microtrichose, without stripes, mostly black setose. Chaetotaxy: antepronotum with 1 rather long pale lateral seta and row of 6–10 short pale setulae, propleura with 1 seta, proepisternum with 0–1 setae, prosternum without setae; postpronotum with 1 long seta and several additional much shorter setae; acrostichals biserial, setae slightly longer than distance between acrostichals and dorsocentrals (about 8–10 setae in one row); dorsocentrals irregularly 2–3-serial, as long as acrostichals, inner row ending in 2 long prescutellars, outer row slightly diverging outwards; 1 presutural and 2 postsutural intra-alars, 1 presutural supra-alar; notopleuron with 3 long setae; 1 postalar seta, 2 pairs of long scutellars, outer pair shorter. Laterotergite bare. <bold><italic>Legs</italic></bold> including coxae brownish black, microtrichose, all “knees” and bases of tibiae yellow to various extent (in darkest specimens only “knees” yellowish, and in lighter specimens up to third of fore and mid tibiae brownish yellow and hind basitarsus partly yellowish), most setae and setulae black, largest setae (all setae on coxae, posteroventrals on fore femur and both antero- and posteroventrals on hind femur partly or entirely pale – variable). Fore femur short setulose, posteroventral row of setae as long as femur depth or slightly longer, posterodorsals slightly shorter than femur depth, anteroventrals much shorter. Fore tibia narrow, without conspicuous setae; fore basitarsus with two subbasal and slightly elongate setulae ventrally. Mid femur short setose, with long preapical anteroventral seta and row of posteroventrals. Mid tibia narrow, short setulose, with single rather long dark preapical ventral seta. Hind femur slightly widened, with rows of dorsal and anteroventral setae nearly as long as femur depth (longest dorsals situated on basal half and longest anteroventrals on apical third). Hind tibia clavate (slightly wider than hind femur), uniformly short setulose; hind basitarsus very slightly dilated. <bold><italic>Wing</italic></bold> with slight brownish tinge, covered with microtrichia, Sc incomplete, stigma brown, radial veins yellowish brown, remaining veins brownish yellow, anal vein complete and depigmented, axillary angle slightly obtuse, C terminating at M<sub>1+2</sub>, basal costal seta black and long. Halter brownish black, calypter whitish with short pale fringes. <bold><italic>Abdomen</italic></bold> blackish brown, microtrichose, most setae pale (yellow to white), those on dorsal part of tergites, posterior three segments and sometimes posterior sternites black (variable). Lateral marginal setae on tergites nearly as long as corresponding segments; discal setae short, forming almost regular row. Hind marginal setae on segment 8 long; sternites with 5–8 pairs of pale long setae, sternite 1 setose. Genitalia as in Figs <xref ref-type="fig" rid="F2">3</xref>, <xref ref-type="fig" rid="F2">4</xref>: generally very similar to other <italic><tp:taxon-name><tp:taxon-name-part taxon-name-part-type="genus" reg="Atelestus">Atelestus</tp:taxon-name-part></tp:taxon-name></italic> spp., hypandrium short, triangular, without processes; epandrium ovoid, in posterior view ending with small process. <bold><italic>Length</italic></bold>: body 2.0–2.7 mm, wing 2.0–2.2 mm.</p><p><bold>Female.</bold> unknown.</p></tp:treatment-sec><tp:treatment-sec sec-type="remarks" id="SECID0E6NAE"><title>Remarks.</title><p>The new species described above is rather similar to <italic><tp:taxon-name><tp:taxon-name-part taxon-name-part-type="genus" reg="Atelestus">A.</tp:taxon-name-part> <tp:taxon-name-part taxon-name-part-type="species" reg="turcicus">turcicus</tp:taxon-name-part></tp:taxon-name></italic> sp. nov. in having a partly pale setose body, small body and wing size, and short setulose hind tibia. The main difference is the black setose thorax in <italic><tp:taxon-name><tp:taxon-name-part taxon-name-part-type="genus" reg="Atelestus">A.</tp:taxon-name-part> <tp:taxon-name-part taxon-name-part-type="species" reg="ibericus">ibericus</tp:taxon-name-part></tp:taxon-name></italic> sp. nov., but pale setose in <italic><tp:taxon-name><tp:taxon-name-part taxon-name-part-type="genus" reg="Atelestus">A.</tp:taxon-name-part> <tp:taxon-name-part taxon-name-part-type="species" reg="turcicus">turcicus</tp:taxon-name-part></tp:taxon-name></italic> sp. nov. See also remarks under <italic><tp:taxon-name><tp:taxon-name-part taxon-name-part-type="genus" reg="Atelestus">A.</tp:taxon-name-part> <tp:taxon-name-part taxon-name-part-type="species" reg="turcicus">turcicus</tp:taxon-name-part></tp:taxon-name></italic> sp. nov.</p></tp:treatment-sec></tp:taxon-treatment>
