# Supplementary material for: Two new West Palaearctic species of Atelestus Walker (Diptera, Atelestidae) and new distributional records of the family
Source: Zookeys. 2020 Aug 5;955:147–58. doi: 10.3897/zookeys.955.53698 (PMC7423777; doi:10.3897/zookeys.955.53698)
Supplement: XML Treatment for Nemedina acutiformis [file zookeys.955.53698-treatment3.xml]

<!DOCTYPE tp:taxon-treatment
  PUBLIC "-//TaxonX//DTD Taxonomic Treatment Publishing DTD v0 20100105//EN" "tax-treatment-NSO.dtd">
<tp:taxon-treatment xmlns:tp="http://www.plazi.org/taxpub"><tp:treatment-meta><kwd-group><label>Taxon classification</label><kwd><named-content xmlns:xlink="http://www.w3.org/1999/xlink" content-type="kingdom">Animalia</named-content></kwd><kwd><named-content xmlns:xlink="http://www.w3.org/1999/xlink" content-type="order">Diptera</named-content></kwd><kwd><named-content xmlns:xlink="http://www.w3.org/1999/xlink" content-type="family">Atelestidae</named-content></kwd></kwd-group><mixed-citation publication-type="journal"><person-group><name><surname>Kanavalová</surname><given-names>Liliana</given-names></name><name><surname>Kubík</surname><given-names>Štěpán</given-names></name><name><surname>Barták</surname><given-names>Miroslav</given-names></name></person-group><article-title>Two new West Palaearctic species of <italic><tp:taxon-name><tp:taxon-name-part taxon-name-part-type="genus" reg="Atelestus">Atelestus</tp:taxon-name-part></tp:taxon-name></italic> Walker (<tp:taxon-name><tp:taxon-name-part taxon-name-part-type="order">Diptera</tp:taxon-name-part></tp:taxon-name>, <tp:taxon-name><tp:taxon-name-part taxon-name-part-type="family">Atelestidae</tp:taxon-name-part></tp:taxon-name>) and new distributional records of the family</article-title><source>Zookeys</source><day>05</day><month>8</month><year>2020</year><volume>955</volume><fpage>147</fpage><lpage>158</lpage><pub-id pub-id-type="doi">10.3897/zookeys.955.53698</pub-id></mixed-citation></tp:treatment-meta><tp:nomenclature><tp:taxon-name><object-id xmlns:xlink="http://www.w3.org/1999/xlink" content-type="arpha" xlink:type="simple">AD50B428-A5DE-508A-8547-BA0DEE5232B4</object-id>
              <tp:taxon-name-part taxon-name-part-type="genus" reg="Nemedina">Nemedina</tp:taxon-name-part>
              <tp:taxon-name-part taxon-name-part-type="species" reg="acutiformis">acutiformis</tp:taxon-name-part>
            </tp:taxon-name><tp:taxon-authority>Carles-Tolrá, 2008</tp:taxon-authority></tp:nomenclature><tp:treatment-sec sec-type="description" id="SECID0EYQAE"><title>Description.</title><p><bold>Female</bold> (first description). Only characters different from description of the female of <italic><tp:taxon-name><tp:taxon-name-part taxon-name-part-type="genus" reg="Nemedina">Nemedina</tp:taxon-name-part> <tp:taxon-name-part taxon-name-part-type="species" reg="alamirabilis">alamirabilis</tp:taxon-name-part></tp:taxon-name></italic> as described by <xref ref-type="bibr" rid="B6">Chandler (1981)</xref> and <xref ref-type="bibr" rid="B29">Sinclair and Papp (2004)</xref> or not specified in those papers are mentioned here.</p><p>Eye with sparse and very short ommatrichia about as long as diameter of single facet. Frons broad, 0.14–0.15 mm at level of anterior ocellus, occupying 34–37% of head width, very sparsely microtrichose (best visible in dorsal view, frons almost subshiny in anterior view), covered with very short setulae (0.02–0.03 mm long) arranged in 3 irregular rows on each side (5–6 setulae in each row, outer rows continuing along eye margin up to vertex), leaving only narrow central area bare. Occiput and ocellar triangle covered with setulae about as long as those on frons. Gena medium wide (0.03 mm), lustrous. Thorax uniformly covered with short setulae and sparse microtrichiae. No apparent bare area between acrostichals and dorsocentrals. Notopleuron with 2–3 setae stronger, only slightly longer than surrounding setulae, postalar callus with 1 short seta, scutellum with 2–3 pairs of setae. Wing with anal vein almost complete and depigmented apically. Legs including coxae with very short setulae. Femora not compressed, fore tibia equally narrow. Hind tibia wider than hind femur. Abdomen microtrichose, only tergite 8 partly lustrous. Sternite 8 fully developed, hypoproct (sternite 10) present (Figs <xref ref-type="fig" rid="F3">5–7</xref>). Length of wing 1.3–1.5 mm.</p><fig id="F3" position="float" orientation="portrait"><object-id xmlns:xlink="http://www.w3.org/1999/xlink" content-type="doi" xlink:type="simple">10.3897/zookeys.955.53698.figures5-7</object-id><object-id xmlns:xlink="http://www.w3.org/1999/xlink" content-type="arpha" xlink:type="simple">6767B174-BC6E-5A1E-AD31-9782E035B093</object-id><label>Figures 5–7.</label><caption><p><italic><tp:taxon-name><tp:taxon-name-part taxon-name-part-type="genus" reg="Nemedina">Nemedina</tp:taxon-name-part> <tp:taxon-name-part taxon-name-part-type="species" reg="acutiformis">acutiformis</tp:taxon-name-part></tp:taxon-name></italic> Carles-Tolrá, 2008, female abdomen <bold>5</bold> in lateral view <bold>6</bold> dorsal view <bold>7</bold> ventral view.</p></caption><graphic xmlns:xlink="http://www.w3.org/1999/xlink" xlink:href="zookeys-955-147-g003.jpg" position="float" orientation="portrait" xlink:type="simple" id="oo_439452.jpg"><uri content-type="original_file" xlink:type="simple">https://binary.pensoft.net/fig/439452</uri></graphic></fig></tp:treatment-sec><tp:treatment-sec sec-type="remarks" id="SECID0EXSAE"><title>Remarks.</title><p><xref ref-type="bibr" rid="B5">Carles-Tolrá (2008)</xref> indicated two characters (beside genitalia) that distinguish males of <italic><tp:taxon-name><tp:taxon-name-part taxon-name-part-type="genus" reg="Nemedina">N.</tp:taxon-name-part> <tp:taxon-name-part taxon-name-part-type="species" reg="acutiformis">acutiformis</tp:taxon-name-part></tp:taxon-name></italic> from <italic><tp:taxon-name><tp:taxon-name-part taxon-name-part-type="genus" reg="Nemedina">N.</tp:taxon-name-part> <tp:taxon-name-part taxon-name-part-type="species" reg="alamirabilis">alamirabilis</tp:taxon-name-part></tp:taxon-name></italic>: postpedicel ovate-conical and anal vein reaching wing margin. In fact both these characters are rather variable between our specimens of both species (males and females) and cannot be used as differentiating characters.</p></tp:treatment-sec><ref-list><ref id="B6"><mixed-citation xmlns:xlink="http://www.w3.org/1999/xlink" xlink:type="simple"><person-group><name name-style="western"><surname>Chandler</surname><given-names>PJ</given-names></name></person-group> (<year>1981</year>) <italic><tp:taxon-name><tp:taxon-name-part taxon-name-part-type="genus">Nemedina</tp:taxon-name-part> <tp:taxon-name-part taxon-name-part-type="species">alamirabilis</tp:taxon-name-part></tp:taxon-name></italic> sp.n., a new genus and species of <tp:taxon-name><tp:taxon-name-part taxon-name-part-type="order">Diptera</tp:taxon-name-part></tp:taxon-name><tp:taxon-name><tp:taxon-name-part taxon-name-part-type="clade">Eremoneura</tp:taxon-name-part></tp:taxon-name> of uncertain affinities, from Hungary. Acta Zoologica Academiae Scientiarum Hungaricae 27(1/2): 103–113.</mixed-citation></ref><ref id="B29"><mixed-citation xmlns:xlink="http://www.w3.org/1999/xlink" xlink:type="simple"><person-group><name name-style="western"><surname>Sinclair</surname><given-names>BJ</given-names></name><name name-style="western"><surname>Papp</surname><given-names>L</given-names></name></person-group> (<year>2004</year>) The rediscovery of <italic><tp:taxon-name><tp:taxon-name-part taxon-name-part-type="genus">Nemedina</tp:taxon-name-part> <tp:taxon-name-part taxon-name-part-type="species">alamirabilis</tp:taxon-name-part></tp:taxon-name></italic> Chandler from Hungary (<tp:taxon-name><tp:taxon-name-part taxon-name-part-type="order">Diptera</tp:taxon-name-part></tp:taxon-name>: <tp:taxon-name><tp:taxon-name-part taxon-name-part-type="superfamily">Empidoidea</tp:taxon-name-part></tp:taxon-name>), and first description of the male. Bonner zoologische Beiträge 52(1–2) (2003): 155–158.</mixed-citation></ref><ref id="B5"><mixed-citation xmlns:xlink="http://www.w3.org/1999/xlink" xlink:type="simple"><person-group><name name-style="western"><surname>Carles-Tolrá</surname><given-names>M</given-names></name></person-group> (<year>2008</year>) <article-title><italic><tp:taxon-name><tp:taxon-name-part taxon-name-part-type="genus">Nemedina</tp:taxon-name-part> <tp:taxon-name-part taxon-name-part-type="species">acutiformis</tp:taxon-name-part></tp:taxon-name></italic> sp.n.: a new atelestid species from Spain, with a key of known extant species (<tp:taxon-name><tp:taxon-name-part taxon-name-part-type="order">Diptera</tp:taxon-name-part></tp:taxon-name>: <tp:taxon-name><tp:taxon-name-part taxon-name-part-type="family">Atelestidae</tp:taxon-name-part></tp:taxon-name>).</article-title><source>Boletín de la Sociedad Entomológica Aragonesa</source><volume>42</volume>(<issue>1</issue>): <fpage>37</fpage>–<lpage>39</lpage>.</mixed-citation></ref></ref-list></tp:taxon-treatment>
