# Supplementary material for: Two new West Palaearctic species of Atelestus Walker (Diptera, Atelestidae) and new distributional records of the family
Source: Zookeys. 2020 Aug 5;955:147–58. doi: 10.3897/zookeys.955.53698 (PMC7423777; doi:10.3897/zookeys.955.53698)
Supplement: XML Treatment for Atelestus dissonans [file zookeys.955.53698-treatment4.xml]

<!DOCTYPE tp:taxon-treatment
  PUBLIC "-//TaxonX//DTD Taxonomic Treatment Publishing DTD v0 20100105//EN" "tax-treatment-NSO.dtd">
<tp:taxon-treatment xmlns:tp="http://www.plazi.org/taxpub"><tp:treatment-meta><kwd-group><label>Taxon classification</label><kwd><named-content xmlns:xlink="http://www.w3.org/1999/xlink" content-type="kingdom">Animalia</named-content></kwd><kwd><named-content xmlns:xlink="http://www.w3.org/1999/xlink" content-type="order">Diptera</named-content></kwd><kwd><named-content xmlns:xlink="http://www.w3.org/1999/xlink" content-type="family">Atelestidae</named-content></kwd></kwd-group><mixed-citation publication-type="journal"><person-group><name><surname>Kanavalová</surname><given-names>Liliana</given-names></name><name><surname>Kubík</surname><given-names>Štěpán</given-names></name><name><surname>Barták</surname><given-names>Miroslav</given-names></name></person-group><article-title>Two new West Palaearctic species of <italic><tp:taxon-name><tp:taxon-name-part taxon-name-part-type="genus" reg="Atelestus">Atelestus</tp:taxon-name-part></tp:taxon-name></italic> Walker (<tp:taxon-name><tp:taxon-name-part taxon-name-part-type="order">Diptera</tp:taxon-name-part></tp:taxon-name>, <tp:taxon-name><tp:taxon-name-part taxon-name-part-type="family">Atelestidae</tp:taxon-name-part></tp:taxon-name>) and new distributional records of the family</article-title><source>Zookeys</source><day>05</day><month>8</month><year>2020</year><volume>955</volume><fpage>147</fpage><lpage>158</lpage><pub-id pub-id-type="doi">10.3897/zookeys.955.53698</pub-id></mixed-citation></tp:treatment-meta><tp:nomenclature><tp:taxon-name><object-id xmlns:xlink="http://www.w3.org/1999/xlink" content-type="arpha" xlink:type="simple">44CB926E-C23D-5C5D-A58E-52BB92C4C5A0</object-id>
              <tp:taxon-name-part taxon-name-part-type="genus" reg="Atelestus">Atelestus</tp:taxon-name-part>
              <tp:taxon-name-part taxon-name-part-type="species" reg="dissonans">dissonans</tp:taxon-name-part>
            </tp:taxon-name><tp:taxon-authority>Collin, 1961</tp:taxon-authority></tp:nomenclature><tp:treatment-sec sec-type="material" id="SECID0EH2AE"><title>Material examined.</title><p>3 ♂, Spain: Fragas Do Eume NP, MT, along brook, 60 m, <named-content xmlns:xlink="http://www.w3.org/1999/xlink" content-type="dwc:verbatimCoordinates" xlink:type="simple"><named-content content-type="geo-json" specific-use="{&#34;type&#34;:&#34;Point&#34;,&#34;coordinates&#34;:[8.063889,43.412778]}" id="NCID0EQ2AE" xlink:type="simple">43°24'46"N, 8°03'50"E</named-content></named-content>, Garcia and Ševčík, 20.vi.–19.vii.2019; 2 ♂, Bulgaria: Slanchev Brjag envir., PT, deciduous wood, 10 m, <named-content xmlns:xlink="http://www.w3.org/1999/xlink" content-type="dwc:verbatimCoordinates" xlink:type="simple"><named-content content-type="geo-json" specific-use="{&#34;type&#34;:&#34;Point&#34;,&#34;coordinates&#34;:[27.885833,42.750833]}" id="NCID0EY2AE" xlink:type="simple">42°45'03"N, 27°53'09"E</named-content></named-content>, Barták, Kubík, 18.–20.vi.2019.</p></tp:treatment-sec><tp:treatment-sec sec-type="remarks" id="SECID0E42AE"><title>Remarks.</title><p>First records from Spain and Bulgaria. This species was reported from Portugal by <xref ref-type="bibr" rid="B1">Andrade and Chandler (2016)</xref>.</p></tp:treatment-sec><ref-list><ref id="B1"><mixed-citation xmlns:xlink="http://www.w3.org/1999/xlink" xlink:type="simple"><person-group><name name-style="western"><surname>Andrade</surname><given-names>R</given-names></name><name name-style="western"><surname>Chandler</surname><given-names>P</given-names></name></person-group> (<year>2016</year>) <article-title>Three families of <tp:taxon-name><tp:taxon-name-part taxon-name-part-type="order">Diptera</tp:taxon-name-part></tp:taxon-name> new to Portugal: <tp:taxon-name><tp:taxon-name-part taxon-name-part-type="family">Mycetobiidae</tp:taxon-name-part></tp:taxon-name>, <tp:taxon-name><tp:taxon-name-part taxon-name-part-type="family">Ptychopteridae</tp:taxon-name-part></tp:taxon-name> and <tp:taxon-name><tp:taxon-name-part taxon-name-part-type="family">Atelestidae</tp:taxon-name-part></tp:taxon-name>.</article-title><source>Boletín de la Sociedad Entomológica Aragonesa</source><volume>58</volume>: <fpage>112</fpage>–<lpage>114</lpage>.</mixed-citation></ref></ref-list></tp:taxon-treatment>
