# Supplementary material for: Two new West Palaearctic species of Atelestus Walker (Diptera, Atelestidae) and new distributional records of the family
Source: Zookeys. 2020 Aug 5;955:147–58. doi: 10.3897/zookeys.955.53698 (PMC7423777; doi:10.3897/zookeys.955.53698)
Supplement: XML Treatment for Atelestus pulicarius [file zookeys.955.53698-treatment5.xml]

<!DOCTYPE tp:taxon-treatment
  PUBLIC "-//TaxonX//DTD Taxonomic Treatment Publishing DTD v0 20100105//EN" "tax-treatment-NSO.dtd">
<tp:taxon-treatment xmlns:tp="http://www.plazi.org/taxpub"><tp:treatment-meta><kwd-group><label>Taxon classification</label><kwd><named-content xmlns:xlink="http://www.w3.org/1999/xlink" content-type="kingdom">Animalia</named-content></kwd><kwd><named-content xmlns:xlink="http://www.w3.org/1999/xlink" content-type="order">Diptera</named-content></kwd><kwd><named-content xmlns:xlink="http://www.w3.org/1999/xlink" content-type="family">Atelestidae</named-content></kwd></kwd-group><mixed-citation publication-type="journal"><person-group><name><surname>Kanavalová</surname><given-names>Liliana</given-names></name><name><surname>Kubík</surname><given-names>Štěpán</given-names></name><name><surname>Barták</surname><given-names>Miroslav</given-names></name></person-group><article-title>Two new West Palaearctic species of <italic><tp:taxon-name><tp:taxon-name-part taxon-name-part-type="genus" reg="Atelestus">Atelestus</tp:taxon-name-part></tp:taxon-name></italic> Walker (<tp:taxon-name><tp:taxon-name-part taxon-name-part-type="order">Diptera</tp:taxon-name-part></tp:taxon-name>, <tp:taxon-name><tp:taxon-name-part taxon-name-part-type="family">Atelestidae</tp:taxon-name-part></tp:taxon-name>) and new distributional records of the family</article-title><source>Zookeys</source><day>05</day><month>8</month><year>2020</year><volume>955</volume><fpage>147</fpage><lpage>158</lpage><pub-id pub-id-type="doi">10.3897/zookeys.955.53698</pub-id></mixed-citation></tp:treatment-meta><tp:nomenclature><tp:taxon-name><object-id xmlns:xlink="http://www.w3.org/1999/xlink" content-type="arpha" xlink:type="simple">9AB8B720-32A7-5BDA-8664-3DD4E5DF952A</object-id>
              <tp:taxon-name-part taxon-name-part-type="genus" reg="Atelestus">Atelestus</tp:taxon-name-part>
              <tp:taxon-name-part taxon-name-part-type="species" reg="pulicarius">pulicarius</tp:taxon-name-part>
            </tp:taxon-name><tp:taxon-authority>(Fallén, 1816)</tp:taxon-authority></tp:nomenclature><tp:treatment-sec sec-type="material" id="SECID0EK4AE"><title>Material examined.</title><p>4 ♂, 4 ♀, Turkey: 13km NE of Muğla, pine wood + pasture, 1100–1300 m, <named-content xmlns:xlink="http://www.w3.org/1999/xlink" content-type="dwc:verbatimCoordinates" xlink:type="simple"><named-content content-type="geo-json" specific-use="{&#34;type&#34;:&#34;Point&#34;,&#34;coordinates&#34;:[28.500000,37.250000]}" id="NCID0ET4AE" xlink:type="simple">37°15'N, 28°30'E</named-content></named-content>, Barták, Kubík, 2.–3.v.2016.</p></tp:treatment-sec><tp:treatment-sec sec-type="remarks" id="SECID0EY4AE"><title>Remarks.</title><p>First record from Turkey.</p></tp:treatment-sec></tp:taxon-treatment>
