# Supplementary material for: Two new West Palaearctic species of Atelestus Walker (Diptera, Atelestidae) and new distributional records of the family
Source: Zookeys. 2020 Aug 5;955:147–58. doi: 10.3897/zookeys.955.53698 (PMC7423777; doi:10.3897/zookeys.955.53698)
Supplement: XML Treatment for Nemedina alamirabilis [file zookeys.955.53698-treatment6.xml]

<!DOCTYPE tp:taxon-treatment
  PUBLIC "-//TaxonX//DTD Taxonomic Treatment Publishing DTD v0 20100105//EN" "tax-treatment-NSO.dtd">
<tp:taxon-treatment xmlns:tp="http://www.plazi.org/taxpub"><tp:treatment-meta><kwd-group><label>Taxon classification</label><kwd><named-content xmlns:xlink="http://www.w3.org/1999/xlink" content-type="kingdom">Animalia</named-content></kwd><kwd><named-content xmlns:xlink="http://www.w3.org/1999/xlink" content-type="order">Diptera</named-content></kwd><kwd><named-content xmlns:xlink="http://www.w3.org/1999/xlink" content-type="family">Atelestidae</named-content></kwd></kwd-group><mixed-citation publication-type="journal"><person-group><name><surname>Kanavalová</surname><given-names>Liliana</given-names></name><name><surname>Kubík</surname><given-names>Štěpán</given-names></name><name><surname>Barták</surname><given-names>Miroslav</given-names></name></person-group><article-title>Two new West Palaearctic species of <italic><tp:taxon-name><tp:taxon-name-part taxon-name-part-type="genus" reg="Atelestus">Atelestus</tp:taxon-name-part></tp:taxon-name></italic> Walker (<tp:taxon-name><tp:taxon-name-part taxon-name-part-type="order">Diptera</tp:taxon-name-part></tp:taxon-name>, <tp:taxon-name><tp:taxon-name-part taxon-name-part-type="family">Atelestidae</tp:taxon-name-part></tp:taxon-name>) and new distributional records of the family</article-title><source>Zookeys</source><day>05</day><month>8</month><year>2020</year><volume>955</volume><fpage>147</fpage><lpage>158</lpage><pub-id pub-id-type="doi">10.3897/zookeys.955.53698</pub-id></mixed-citation></tp:treatment-meta><tp:nomenclature><tp:taxon-name><object-id xmlns:xlink="http://www.w3.org/1999/xlink" content-type="arpha" xlink:type="simple">157FF8FF-ACA0-5031-8DC9-E734E6EA89DA</object-id>
              <tp:taxon-name-part taxon-name-part-type="genus" reg="Nemedina">Nemedina</tp:taxon-name-part>
              <tp:taxon-name-part taxon-name-part-type="species" reg="alamirabilis">alamirabilis</tp:taxon-name-part>
            </tp:taxon-name><tp:taxon-authority>Chandler, 1981</tp:taxon-authority></tp:nomenclature><tp:treatment-sec sec-type="material" id="SECID0EA6AE"><title>Material examined.</title><p>2 ♂, Bulgaria: 2 km NE of Hristo Danovo, <abbrev xmlns:xlink="http://www.w3.org/1999/xlink" xlink:title="sweeping" id="ABBRID0EG6AE" xlink:type="simple">SW</abbrev> [= sweeping], forest path, 1160 m, <named-content xmlns:xlink="http://www.w3.org/1999/xlink" content-type="dwc:verbatimCoordinates" xlink:type="simple"><named-content content-type="geo-json" specific-use="{&#34;type&#34;:&#34;Point&#34;,&#34;coordinates&#34;:[24.620833,42.735833]}" id="NCID0EN6AE" xlink:type="simple">42°44'09"N, 24°37'15"E</named-content></named-content>, Barták, Kubík, 15.vi.2017 (<abbrev xmlns:xlink="http://www.w3.org/1999/xlink" content-type="institution" xlink:title="Czech University of Life Sciences, Prague" id="ABBRID0ES6AE" xlink:type="simple">CULSP</abbrev>).</p></tp:treatment-sec><tp:treatment-sec sec-type="remarks" id="SECID0EX6AE"><title>Remarks.</title><p>First record from Bulgaria.</p></tp:treatment-sec></tp:taxon-treatment>
